# Supplementary material for: Subacute hemorrhagic pericardial tamponade after COVID-19 infection mimicking carcinomatous pericarditis: a case report
Source: Front Cardiovasc Med. 2024 Jan 9;10:1329952. doi: 10.3389/fcvm.2023.1329952 (PMC10803410; doi:10.3389/fcvm.2023.1329952)
Supplement: Supplementary Table S1 — Right heart catheter measurements before and after pericardiocentesis. [file Table1.xlsx]

## Sheet: Table 1
Table S1. Right heart catheter measurements before and after pericardiocentesis
Valiables	Before	After
Mean intrapericardial pressure (mmHg)	10	2
Mean right atrial pressure (mmHg)	10	3
Right ventricular pressure (mmHg)	29/10 (12)	19/4 (7)
Mean pulmonary wedge pressure (mmHg)	10	8
Pulmonary artery pressure (mmHg)	30/17 (22)	23/15 (19)
Hemodynamic pulsus paradoxus (mmHg)	35	20
Cardiac index (L/min/m2)	2.27	2.97
Stroke volume index (mL/beat/m2)	32.6	41.4
