# Supplementary material for: Subacute hemorrhagic pericardial tamponade after COVID-19 infection mimicking carcinomatous pericarditis: a case report
Source: Front Cardiovasc Med. 2024 Jan 9;10:1329952. doi: 10.3389/fcvm.2023.1329952 (PMC10803410; doi:10.3389/fcvm.2023.1329952)
Supplement: Supplementary Table S2 — Blood and pericardial fluid analyses. [file Table2.xlsx]

## Sheet: Table 2
Table S2. Blood and pericardial fluid analyses
Variables	Results	Reference range
Blood analysis
Total protein (g/L)	5.4	6.6–8.1
Albumin (g/L)	2.2	4.1–5.1
LDH (U/L)	174	124–222
CRP (mg/dL)	1.2	< 0.14
IL-6 (pg/mL)	25	< 7.0
SLX (U/mL)	35	0–38
CEA (ng/mL)	3.2	< 5.0
NSE (ng/mL)	6.4	< 16.3
Pericardial analysis
Color	bloody
Red blood cells (/mL)	360000
White blood cells (/mL)	800
Neutrophils (%)	44.1
Lymphocytes (%)	33.8
Monocytes (%)	20.8
Protein (g/L)	4.2
Albumin (g/L)	1.7
LDH (U/L)	933
Cholesterol (mg/dL)	56
Glucose (mg/dL)	109
Adenosine deaminase (U/L)	9
IL-6 (pg/mL)	46100
SLX (U/mL)	41
CEA (ng/mL)	2.1
Culture: bacteria and fungi	negative
Culture: M. tuberculosis	negative
PCR: M. tuberculosis	absent
PCR: SARS-CoV-2	absent
Cytology	class V
Identification of exudative effusions
Protein fluid to serum ratio	0.78	> 0.5
LDH fluid to serum ratio	5.36	> 0.6
CEA, carcinoembryonic antigen; CRP, C-reactive protein; IL-6, interleukin-6; LDH, lactate dehydrogenase; M. tuberculosis, Mycobacterium tuberculosis; NSE, neuron specific enolase; PCR, polymerase chain reaction; SARS-CoV-2, severe acute respiratory syndrome coronavirus 2; SLX, sialyl Lewis X-i antigen
