# Supplementary material for: Subacute hemorrhagic pericardial tamponade after COVID-19 infection mimicking carcinomatous pericarditis: a case report
Source: Front Cardiovasc Med. 2024 Jan 9;10:1329952. doi: 10.3389/fcvm.2023.1329952 (PMC10803410; doi:10.3389/fcvm.2023.1329952)
Supplement: Supplementary Table S3 — Blood and pleural fluid analyses. [file Table3.xlsx]

## Sheet: Table 3
Table S3. Blood and pleural fluid analyses
Variables	Results	Reference range
Blood analysis
Total protein (g/L)	5.8	6.6–8.1
Albumin (g/L)	2.2	4.1–5.1
LDH (U/L)	192	124–222
Pleural fluid analysis
Color	clear yellow
White blood cells (/mL)	240
Neutrophils (%)	6.6
Lymphocytes (%)	56.8
Histiocytes (%)	24.4
Protein (g/L)	2.5
Albumin (g/L)	1.1
LDH (U/L)	87
Cholesterol (mg/dL)	31
Glucose (mg/dL)	99
Adenosine deaminase (U/L)	11
Hyaluronic acid (U/L)	10300
IL-6 (pg/mL)	2440
Culture: bacteria and fungi	negative
Culture: M. tuberculosis	negative
PCR: M. tuberculosis	absent
PCR: SARS-CoV-2	absent
Cytology	class I
Identification of exudative effusions
Protein fluid to serum ratio	0.43	> 0.5
LDH fluid to serum ratio	0.45	> 0.6
IL-6, interleukin-6; LDH, lactate dehydrogenase; M. tuberculosis, Mycobacterium tuberculosis; PCR, polymerase chain reaction; SARS-CoV-2, severe acute respiratory syndrome coronavirus 2
